# Supplementary material for: Transient juvenile demyelination impairs maturation and function of parvalbumin-positive interneurons in the prefrontal cortex
Source: PLoS Biol. 2025 Sep 30;23(9):e3003421. doi: 10.1371/journal.pbio.3003421 (PMC12510662; doi:10.1371/journal.pbio.3003421)
Supplement: S1 Table — (XLSX) [file pbio.3003421.s007.xlsx]

## Sheet: 1D
Control	Juvenile demyelination
32.852	7.841
34.519	7.913
35.08	8.648
17.337	4.105
24.321	6.744
16.301

## Sheet: 1E
Control	Juvenile demyelination
9.01191	10.3561
10.1904	12.175
12.5368	8.39096
13.0027	12.1316
	0.757729

## Sheet: 1G
Axonal length	Control	Juvenile demyelination
	5551.95	867.25
	6063.77	1030.43
	5150.56	2041.25
	1553.55	3184.57
	7207.6	1229.82
	1108.01	1516
	2687.79	1029.44
	1883.85	1484.42
	3457.6	3264.25
	4720.08
Branch points	Control	Juvenile demyelination
	26	13
	244	39
	166	41
	41	88
	69	12
	190	23
	34	33
	87	11
	26	75
	67

## Sheet: 1H
Control	Juvenile demyelination
5666.98	5274.88
8776.22	3878.25
3267.29	3589.48
7355.71	3276.96
2207.77	7050.15
2545.2	4470.73
5282.95	3423.76
5331.08	2676.91
4483.79	3276.24
4953.83
