# Supplementary material for: Transient juvenile demyelination impairs maturation and function of parvalbumin-positive interneurons in the prefrontal cortex
Source: PLoS Biol. 2025 Sep 30;23(9):e3003421. doi: 10.1371/journal.pbio.3003421 (PMC12510662; doi:10.1371/journal.pbio.3003421)
Supplement: S2 Table — (XLSX) [file pbio.3003421.s008.xlsx]

## Sheet: 2B
Control	Juvenile demyelination
-70.971	-44.707
-76.215	-59.277
-73.731	-47.771
-70.909	-48.521
-70.667	-60.641
-64.114	-65.613
-70.881	-70.163
-53.022	-52.433
-65.205	-72.497
-50.015	-66.732
-54.477	-60.115
-59.33	-69.558
-51.241	-42.759
-61.523	-49.586
-57.113	-52.963
-52.537	-60.31
-35.597	-54.609
-65.217	-50.535
-69.252	-48.533
-66.04	-65.02
-60.0184	-69.407
-56.732	-39.565
-62.662	-50.447
-50.789	-68.573
-59.885	-61.548
-61.516	-60.959
-66.177	-52.965
-60.432	-60.31
-67.746	-61.212
-59.502	-58.863
-59.405
-59.719
-66.811
-57.11
-68.446
-65.992

## Sheet: 2C
Control	Juvenile demyelination
124.347	296.327
120.833	247.063
138.043	159.257
170.15	304.17
71.6983	261.093
86.7063	92.0037
95.3467	203.983
107.323	199.943
101.648	90.2383
100.733	107.825
124	102.408
129.693	175.426
183.515	82.4955
91.173	164.243
146.01	208.46
128.727	127.367
76	116.97
87.232	105.423
120.897	97.944
85.643	98.1233
91.9133	126.363
162.553	223.503
137.787	486.27
129.28	67.8923
137.047	153.52
123.75	110.867
136.353	151.413
138.157	141.303
116.107	147.57
66.934	143.86
111.747
139.643
112.203
90.9053
102.143
126.017
	0.00199669

## Sheet: 2D
Control	Juvenile demyelination
-0.865177	-1.29113
-0.565547	-0.932177
-0.729287	-0.266707
-1.40837	-1.15071
-0.47135	-8.58493
-0.639727	-0.728263
-0.339948	-2.9492
-0.17899	-6.9654
-0.750793	-0.535011
-0.713523	-1.87413
-1.25586	-0.3372
-1.02574	-0.858107
-1.18252	-0.582955
-0.42168	-0.904977
-1.02781	-1.03114
-0.954877	-1.31438
-1.05156	-0.724763
-0.95023	-2.0523
-0.403405	-1.06755
-0.921007	-1.26062
-2.28323	-1.6935
-1.16021	-3.48907
-0.8121	-4.9892
-0.187258	-1.57883
-1.37033	-2.59493
-0.877623	-0.97406
-0.57362	-1.97497
-1.9907	-1.10431
-0.85455	-1.2473
-1.61268	-1.21077
-1.10365
-1.38156
-1.5138
-0.273
-1.4081
-1.32087

## Sheet: 2E
Control	Juvenile demyelination
150	50
150	50
200	50
50	100
200	150
200	50
200	50
50	100
200	200
100	200
150	300
50	100
50	100
200	50
100	250
50	200
100	100
50	150
150	150
250	150
150	200
100	50
100	50
100	450
100	100
150	150
100	100
150	150
250	100
200	200
200
150
150
150
200
300

## Sheet: 2F
Control	Juvenile demyelination
-38.743	-40.765
-45.245	-53.586
-37.95	-42.365
-39.47	-41.206
-34.229	-39.426
-39.756	-44.319
-37.543	-43.117
-44.713	-42.055
-34.447	-44.422
-44.179	-33.154
-38.849	-39.792
-38.892	-41.734
-41.067	-34.044
-42.741	-46.94
-40.233	-47.031
-48.679	-35.795
-51.261	-45.459
-43.267	-36.869
-39.179	-47.273
-42.668	-34.171
-38.38	-41.638
-46.246	-36.344
-40.292	-40.245
-43.547	-30.621
-41.394	-46.947
-36.753	-44.565
-36.675	-41.411
-37.46	-40.776
-34.099	-43.284
-44.521	-42.001
-37.238
-46.443
-45.647
-40.316
-46.286
-40.482

## Sheet: 2H
Control	Juvenile demyelination
85.844	83.427
98.495	95.622
93.416	59.305
81.452	65.741
80.394	72.336
87.263	84.699
83.864	91.311
84.604	96.616
69.344	86.28
81.261	77.509
74.402	64.139
80.094	92.675
84.142	61.544
97.646	64.139
85.243	83.769
100.28	61.579
86.595	75.494
88.09	80.912
81.318	92.564
93.172	88.358
81.517	90.987
80.519	81.105
80.339	89.781
88.651	75.069
87.278	91.551
74.553	100.44
75.224	79.585
80.41	80.835
75.676	86.078
102.7	94.19
77.348
110.84
91.188
80.925
91.296
76.346

## Sheet: 2I
Control	Juvenile demyelination
0.25805	0.5015
0.2154	0.33819
0.24565	0.28844
0.50216	0.30319
0.49579	0.31385
0.19064	0.28644
0.22414	0.48762
0.28458	0.24635
0.31812	0.40442
0.3103	0.26794
0.30415	0.21732
0.26721	0.33619
0.26428	0.4539
0.2179	0.38138
0.24738	0.33561
0.24116	0.35433
0.25207	0.3871
0.19643	0.37969
0.27563	0.27665
0.28351	0.27349
0.23032	0.29961
0.26238	0.42982
0.30308	0.43266
0.26505	0.2054
0.24635	0.25416
0.33112	0.2319
0.30139	0.33925
0.25768	0.43212
0.37005	0.30911
0.20086	0.23527
0.26146
0.21369
0.26277
0.31718
0.33127
0.34641
	0.0055422

## Sheet: 2J
Control	Juvenile demyelination
0.26	0.569
0.21	0.34
0.24	0.33
0.51	0.41
0.2	0.37
0.19	0.47
0.23	0.31
0.29	0.42
0.32	0.28
0.31	0.21
0.31	0.34
0.27	0.44
0.27	0.34
0.25	0.41
0.25	0.34
0.24	0.37
0.25	0.46
0.2	0.36
0.28	0.28
0.28	0.26
0.23	0.31
0.27	1.032
0.31	0.49
0.298	0.2
0.25	0.25
0.33	0.24
0.3	0.32
0.32	0.41
0.21	0.33
0.22	0.18
0.24
0.25
0.33
0.34
0.28
0.35

## Sheet: 2K
Control	Juvenile demyelination
25.089	21.305
18.868	12.36
21.419	18.673
17.901	25.052
17.18	28.333
24.482	15.25
19.204	21.87
20.211	14.036
25.171	25.309
15.002	26.87
22.767	19.17
23.566	17.759
18.021	30.225
17.377	19.732
25.222	21.764
18.805	23.588
18.034	18.736
22.999	20.72
24.403	19.837
21.913	25.323
23.798	23.006
22.674	26.177
23.759	17.625
19.755	27.468
26.496	23.471
27.204	19.766
27.469	22.016
30.305	19.498
17.997	21.953
19.031	21.831
23.067
22.945
21.181
23.235
17.889
22.945

## Sheet: 2L
Control	Juvenile demyelination
0.83866	2.0998
0.75027	0.92696
0.78175	1.7629
1.2823	3.0534
0.48434	0.89544
0.9983	1.3111
0.7948	1.0071
0.98733	1.2713
0.9744	0.99164
0.75609	0.74328
1.4336	1.213
0.94188	1.2493
0.81923	1.0997
0.87314	1.2328
0.8193	1.0997
0.61455	1.1922
0.78603	1.2227
0.87446	1.0721
0.66437	0.89672
0.99194	0.84038
1.2941	0.91286
0.97258	2.2042
1.3265	1.3335
1.2063	0.53317
1.0626	0.9327
1.2542	1.1393
0.7952	1.1839
0.89537	1.3616
0.98805	1.2895
1.1609	3.5232
1.2735
1.3973
1.4127
1.388
1.2263
1.195

[truncated: 2 more sheets: 2N, 2O]
