# Supplementary material for: Transient juvenile demyelination impairs maturation and function of parvalbumin-positive interneurons in the prefrontal cortex
Source: PLoS Biol. 2025 Sep 30;23(9):e3003421. doi: 10.1371/journal.pbio.3003421 (PMC12510662; doi:10.1371/journal.pbio.3003421)
Supplement: S3 Table — (XLSX) [file pbio.3003421.s009.xlsx]

## Sheet: 3D
Shiverer	Shiverer WT
-48.379	-61.79
-61.265	-59.377
-62.014	-66.767
-56.275	-63.124
-62.178	-65.665
-50.013	-51.417
-64.882	-60.52
-60.347	-53.64
-47.048	-60.468
-63.957	-69.433
-64.462	-64.114
-58.927	-70.881
-66.29	-53.022
-54.678	-65.205
-65.938	-50.015
-63.891	-54.477
-51.349	-59.33
-66.932	-51.241
-49.248	-61.523
-63.266	-57.113
-62.612	-52.537
-66.496	-35.597
-44.678	-65.217
-53.913	-69.252
-56.541	-66.04

## Sheet: 3E
Shiverer	Shiverer WT
390.08	108.22
103.14	108.683
123.91	137.513
138.84	104.853
106.62	103.98
379.27	105.529
93.575	89.5893
102.23	112.853
277	180.733
98.215	104.658
119.32	86.7063
114.5	95.3467
187.07	107.323
170.28	101.648
93.872	100.733
145.07	124
106.66	129.693
89.464	183.515
40.913	91.173
89.353	146.01
125.45	128.727
78.083	76
71.302	87.232
73.071	120.897
191.6	85.643

## Sheet: 3F
Shiverer	Shiverer WT
-7.46373	-0.65807
-0.436243	-0.57741
-1.03952	-0.51433
-1.38913	-0.91989
-2.131	-0.8626
-7.3059	-1.16963
-0.7087	-0.55339
-0.13869	-0.54088
-7.11487	-2.21687
-0.84943	-0.58466
-1.15973	-0.639727
-1.0319	-0.339948
-2.15543	-0.17899
-2.11942	-0.750793
-0.551773	-0.713523
-1.0338	-1.25586
-0.83872	-1.02574
-1.78113	-1.18252
0.585767	-0.42168
-1.49781	-1.02781
-1.3339	-0.954877
-0.39247	-1.05156
-4.22783	-0.95023
-1.8611	-0.403405
-4.57973	-0.921007

## Sheet: 3G
Shiverer	Shiverer WT
50	150
200	100
100	150
0	150
100	200
0	-250
200	150
150	100
50	100
150	200
100	200
100	200
100	50
50	200
200	100
150	150
50	50
200	50
-250	200
300	100
150	50
300	100
-250	50
150	150
100	250

## Sheet: 3H
Shiverer	Shiverer WT
-34.912	-36.935
-45.626	-35.801
-43.83	-47.389
-49.569	-34.077
-38.747	-45.553
-42.627	-47.514
-38.499	-43.581
-33.216	-38.524
-42.183	-42.802
-40.425	-35.004
-40.429	-39.756
-40.633	-37.543
-46.349	-44.713
-45.218	-34.447
-38.384	-44.179
-41.79	-38.849
-42.583	-38.892
-45.951	-41.067
-48.564	-42.741
-40.969	-40.233
-44.709	-48.679
-41.899	-51.261
-47.921	-43.267
-43.241	-39.179
-39.802	-42.668

## Sheet: 3J
Shiverer	Shiverer WT
100.21	73.861
89.825	80.074
95.926	91.744
99.199	69.224
79.824	90.657
90.945	87.28
81.98	97.112
71.796	67.209
92.249	92.369
95.486	82.886
84.315	87.263
92.542	83.864
90.391	84.604
83.517	69.344
87.577	81.261
94.167	74.402
92.587	80.094
103.88	84.142
83.586	97.646
90.411	85.243
89.251	100.28
102.27	86.595
90.059	88.09
81.509	81.318
73.107	93.172

## Sheet: 3K
Shiverer	Shiverer WT
0.36332	0.28804
0.30502	0.28039
0.29926	0.30465
0.23739	0.28244
0.3568	0.34232
0.5324	0.31369
0.32291	0.25347
0.28116	0.38035
0.46617	0.3521
0.34661	0.26665
0.26718	0.19064
0.26835	0.22414
0.27184	0.28458
0.30249	0.31812
0.28297	0.3103
0.27934	0.30415
0.27184	0.26721
0.22452	0.26428
0.27169	0.2179
0.28661	0.24738
0.26231	0.24116
0.2575	0.25207
0.47101	0.19643
0.31711	0.27563
0.4216	0.28351

## Sheet: 3L
Shiverer	Shiverer WT
0.4	0.27
0.31	0.24
0.35	0.3
0.26	0.26
0.38	0.34
0.59	0.34
0.32	0.25
0.28	0.31
0.61	0.33
0.25	0.26
0.25	0.23
0.29	0.29
0.27	0.32
0.3	0.31
0.29	0.31
0.28	0.27
0.29	0.27
0.22	0.25
0.3341	0.25
0.26	0.24
0.24	0.25
0.29	0.2
0.87	0.28
0.33	0.28
0.42	0.31

## Sheet: 3M
Shiverer	Shiverer WT
19.275	26.241
21.889	26.439
21.781	15.662
22.784	27.071
27.894	14.971
19.333	20.469
19.153	18.503
27.12	20.813
13.971	19.938
22.159	25.956
27.898	24.482
25.602	19.204
20.636	20.211
20.674	25.171
27.165	15.002
20.918	22.767
18.846	23.566
20.159	18.021
21.324	17.377
19.461	25.222
25.553	18.805
17.251	18.034
19.813	22.999
22.37	24.403
27.151	21.913

## Sheet: 3N
Shiverer	Shiverer WT
1.6164	1.2326
1.4589	1.0945
1.2242	1.3482
1.438	1.076
1.3693	1.3127
2.0447	1.4523
1.8089	0.98889
1.3368	1.3322
2.1519	1.3889
1.0821	0.99194
1.1758	0.9983
1.023	0.7948
1.1434	0.98733
1.1177	0.9744
1.238	0.75609
1.1346	1.4336
1.0589	0.94188
1.2417	0.81923
1.611	0.87314
0.99277	0.8193
0.69376	0.61455
1.4809	0.78603
2.4294	0.87446
1.233	1.01826
1.6404	1.38212

[truncated: 2 more sheets: 3P, 3Q]
