# Supplementary material for: Transient juvenile demyelination impairs maturation and function of parvalbumin-positive interneurons in the prefrontal cortex
Source: PLoS Biol. 2025 Sep 30;23(9):e3003421. doi: 10.1371/journal.pbio.3003421 (PMC12510662; doi:10.1371/journal.pbio.3003421)
Supplement: S4 Table — (XLSX) [file pbio.3003421.s010.xlsx]

## Sheet: 4D
Adult demyelination	Adult CTL
-87.215	-61.79
-64.825	-59.377
-74.331	-66.767
-68.948	-63.124
-65.539	-65.665
-68.463	-69.433
-69.04	-73.11
-94.542	-59.402
-48.405	-67.739
-71.749	-67.825
-71.759	-67.76
-62.573	-65.914
-89.755	-55.751
-75.418	-51.399
-68.126	-78.172
-70.954	-69.493
-60.367	-62.332
-66.266	-46.979
-64.598	-58.388
	-61.784
	-63.986
	-61.778
	-65.518
	-55.286

## Sheet: 4E
Adult demyelination	Adult CTL
84.537	108.22
94.638	108.683
107.27	137.513
121.767	104.853
107.467	103.98
128.233	104.658
101.814	95.674
85.5487	145.737
361.013	72.4033
120.253	139.67
109.597	154.437
132.043	120.183
144.793	119.033
127.773	150.183
112.39	143.943
129.457	134.737
147.037	159.263
99.259	111.437
132.187	136.97
	95.8
	130.7
	107.507
	92.587
	102.039

## Sheet: 4F
Adult demyelination	Adult CTL
-0.75848	-0.65807
-0.22811	-0.57741
-1.4546	-0.51433
-0.87345	-0.91989
-0.64629	-0.8626
-1.07903	-0.58466
-0.6422	-0.19209
-0.6752	-1.94747
-3.17083	-0.44238
-0.82906	-2.841
-0.9331	-1.61137
-1.9237	-1.0758
-1.14297	-1.96563
-0.34266	-1.5748
-0.48237	-1.4842
-0.10892	-0.63048
-3.5881	-0.9757
-1.35023	-0.94429
-1.49637	-0.50449
	-0.70537
	-1.05754
	-0.70408
	-0.91965
	-1.28282

## Sheet: 4G
Adult demyelination	Adult CTL
350	150
200	100
250	150
250	150
100	200
150	200
200	200
250	100
50	250
200	150
200	100
150	150
150	100
150	50
150	150
150	150
100	100
250	100
150	150
	150
	150
	150
	200
	150
	100

## Sheet: 4H
Adult demyelination	Adult CTL
-48.725	-36.935
-33.461	-35.801
-39.756	-47.389
-38.036	-34.077
-41.086	-45.553
-37.845	-35.004
-38.526	-37.462
-43.952	-46.277
-43.886	-36.938
-40.078	-34.009
-35.92	-37.693
-38.861	-49.978
-55.402	-38.773
-48.6	-40.675
-35.587	-42.218
-34.737	-42.438
-43.555	-33.931
-44.087	-34.195
-53.859	-35.796
	-39.694
	-36.626
	-33.785
	-35.998
	-34.918

## Sheet: 4J
Adult demyelination	Adult CTL
89.739	73.861
81.717	70.074
87.169	91.744
90.444	69.224
87.064	90.657
80.327	82.886
79.291	91.275
88.244	100.74
93.672	87.192
89.302	86.572
63.825	76.336
90.114	105.94
90.736	81.942
98.074	82.595
80.067	82.39
71.632	93.909
102.39	76.756
95.84	93.626
98.92	92.105
	85.422
	80.388
	77.859
	82.35
	79.512

## Sheet: 4K
Adult demyelination	Adult CTL
0.28963	0.28804
0.30549	0.28039
0.29089	0.30465
0.28011	0.28244
0.27464	0.34232
0.29604	0.26665
0.35703	0.28687
0.25274	0.26392
0.47156	0.2409
0.30671	0.27263
0.33107	0.29608
0.29359	0.22543
0.25978	0.31099
0.24309	0.2517
0.26979	0.25097
0.36386	0.31491
0.29334	0.27961
0.27755	0.24518
0.2855	0.25313
	0.28423
	0.34251
	0.29811
	0.27963
	0.28914

## Sheet: 4L
Adult demyelination	Adult CTL
0.3	0.27
0.31	0.24
0.28	0.3
0.26	0.26
0.29	0.34
0.27	0.26
0.36	0.3
0.24	0.28
0.55	0.25
0.34	0.28
0.31	0.28
0.29	0.23
0.26	0.29
0.26	0.26
0.24	0.24
0.35	0.34
0.29	0.25
0.28	0.24
0.29	0.24
	0.28
	0.32
	0.28
	0.27
	0.31
	0.33

## Sheet: 4M
Adult demyelination	Adult CTL
23.41	26.241
21.475	26.439
26.137	15.662
18.804	27.071
23.214	14.971
21.898	25.956
21.092	20.626
21.566	23.673
20.195	21.775
18.042	25.984
28.411	26.888
23.005	21.627
21.321	22.094
14.764	25.779
23.844	25.329
20.698	17.898
21.089	25.906
19.682	18.056
20.223	21.981
	18.832
	23.086
	23.992
	24.245
	17.458
	26.647

## Sheet: 4N
Adult demyelination	Adult CTL
1.221	1.2326
1.3807	1.0945
1.2266	1.3482
1.1316	1.076
1.2891	1.3127
1.1084	0.99194
1.2549	1.522
0.99342	1.1102
1.708	1.3131
1.3877	1.2451
1.3325	0.96374
1.2905	1.2399
1.1547	1.0419
1.0353	1.5034
1.2847	0.8903
1.5669	1.2041
1.6811	1.0649
1.3057	1.2354
1.3333	1.3133
	1.4387
	1.1555
	1.4658
	1.2373

[truncated: 2 more sheets: 4P, 4Q]
