# Supplementary material for: Transient juvenile demyelination impairs maturation and function of parvalbumin-positive interneurons in the prefrontal cortex
Source: PLoS Biol. 2025 Sep 30;23(9):e3003421. doi: 10.1371/journal.pbio.3003421 (PMC12510662; doi:10.1371/journal.pbio.3003421)
Supplement: S5 Table — (XLSX) [file pbio.3003421.s011.xlsx]

## Sheet: 5B
Membrane potential (mV)	CTRL														CUPRIZONE
-70	7.35e-011	5.35e-012	-1.8e-11	1.22e-010	5.91e-011	7.58e-011	8.89e-011	1.26e-010	6.8e-011	7.05e-011	3.02e-011	2.12e-011			1.2065e-010	6.03e-011	4.49e-011	5.805e-011	4.585e-011	4.94e-011	1.62e-011	-8.2e-12	-9e-12	-3e-12	6.35e-011	4.85e-011	9.52e-011	5.835e-011	2.47e-011	-2.56e-11	4.13e-011	-3.19e-11
-60	7.07e-011	-3.2e-11	3.79e-011	1.41e-010	4.18e-011	8.8e-011	6.34e-011	1.11e-011	2.82e-011	8.36e-011	-3e-11	-6.52e-11			-1.335e-11	-5.63e-11	5.05e-011	6.5e-011	1.984e-011	2.86e-011	1.265e-010	-1.19e-11	1.415e-011	1.225e-011	7.07e-011	3.915e-011	7.825e-011	4.96e-011	-2.135e-11	-2.4e-11	3.36e-011	2.21e-011
-50	1.17e-010	8e-012	5.95e-011	1.66e-010	6.39e-011	1.08e-010	1.27e-010	1.01e-010	2.89e-011	1.75e-010	-5.7e-11	-7.7e-11			5.92e-011	-1.02e-10	1.32e-010	9.23e-011	2.47e-011	4.14e-011	2.735e-010	4.405e-011	-6.12e-11	-3.5e-11	1.24e-010	5.725e-011	7.715e-011	3.155e-011	-3.735e-11	1.77e-011	-4.1e-11	3.76e-011
-40	3.43e-010	1.14e-010	1.51e-010	2.34e-010	1.94e-010	2.16e-010	4.36e-010	2.53e-010	3.98e-011	5.08e-010	-2.2e-11	4.85e-011			1.84e-010	-3.96e-11	2.54e-010	3.26e-010	8.135e-011	1.325e-010	4.895e-010	6.11e-011	5.96e-011	8.02e-011	2.56e-010	6.865e-011	1.79e-010	5.23e-011	-3.275e-11	2.77e-011	1.51e-010	1.19e-010
-30	7.18e-010	3.09e-010	3.54e-010	7.72e-010	5.27e-010	4.06e-010	1.22e-009	7.87e-010	3.82e-010	1.16e-009	1.65e-010	2.41e-010			3.095e-010	3.13e-010	5.23e-010	6.575e-010	2.355e-010	3.485e-010	7.265e-010	7.98e-011	1.825e-010	2.84e-010	7.28e-010	9.265e-011	4.825e-010	1.995e-010	4.53e-011	4.71e-011	4.19e-010	3.16e-010
-20	1.18e-009	6.72e-010	5.54e-010	1.69e-009	1.14e-009	8.09e-010	2.29e-009	1.77e-009	8.24e-010	2.03e-009	6.58e-010	7.7e-010			3.66e-010	8.87e-010	9.72e-010	1.135e-009	4.9e-010	6.505e-010	1.0085e-009	1.66e-010	4.295e-010	7.105e-010	1.47e-009	1.59e-010	8.7e-010	5.05e-010	1.825e-010	9.85e-011	8.82e-010	6.64e-010
-10	1.6e-009	1.06e-009	8e-010	2.66e-009	1.84e-009	1.28e-009	3.45e-009	2.79e-009	1.42e-009	3.04e-009	1.33e-009	1.41e-009			6.595e-010	1.58e-009	1.49e-009	1.66e-009	7.98e-010	1.08e-009	1.27e-009	3.03e-010	7.335e-010	1.265e-009	2.25e-009	2.345e-010	1.225e-009	9.16e-010	4.045e-010	1.46e-010	1.46e-009	1.12e-009
0	2.1e-009	1.5e-009	1.04e-009	3.63e-009	2.56e-009	1.82e-009	4.66e-009	3.86e-009	2.01e-009	4.15e-009	2e-009	2.14e-009			8.89e-010	2.3e-009	2.07e-009	2.2e-009	1.12e-009	1.525e-009	1.565e-009	4.67e-010	1.09e-009	1.83e-009	3.11e-009	3.58e-010	1.515e-009	1.38e-009	6.755e-010	2.34e-010	2.08e-009	1.63e-009
10	2.47e-009	1.98e-009	1.25e-009	4.65e-009	3.27e-009	2.38e-009	5.83e-009	4.96e-009	2.66e-009	5.32e-009	2.72e-009	2.9e-009			1.12e-009	3.07e-009	2.74e-009	2.75e-009	1.46e-009	2.005e-009	1.875e-009	6.48e-010	1.415e-009	2.395e-009	3.93e-009	4.43e-010	1.98e-009	1.85e-009	9.715e-010	3.13e-010	2.68e-009	2.11e-009
20	2.95e-009	2.4e-009	1.5e-009	5.55e-009	3.91e-009	2.98e-009	6.9e-009	5.98e-009	3.15e-009	6.38e-009	3.42e-009	3.6e-009			1.36e-009	3.83e-009	3.36e-009	3.315e-009	1.965e-009	2.49e-009	2.105e-009	8.44e-010	1.76e-009	2.95e-009	4.73e-009	5.435e-010	2.275e-009	2.315e-009	1.295e-009	4.18e-010	3.28e-009	2.59e-009
30	3.33e-009	2.93e-009	1.77e-009	6.48e-009	4.45e-009	3.58e-009	7.92e-009	6.93e-009	3.69e-009	7.45e-009	4.16e-009	4.2e-009			1.565e-009	4.59e-009	4e-009	3.895e-009	2.375e-009	2.95e-009	2.235e-009	1.135e-009	2.11e-009	3.515e-009	5.54e-009	6.505e-010	2.675e-009	2.71e-009	1.61e-009	5.57e-010	3.89e-009	3.02e-009
40	3.77e-009	3.38e-009	1.99e-009	7.3e-009	4.91e-009	4.22e-009	8.85e-009	7.83e-009	4.07e-009	8.33e-009	4.83e-009	4.91e-009			1.815e-009	5.31e-009	4.6e-009	4.45e-009	2.755e-009	3.39e-009	2.44e-009	1.435e-009	2.43e-009	4.08e-009	6.4e-009	7.415e-010	2.88e-009	2.98e-009	2.02e-009	6.94e-010	4.49e-009	3.48e-009
50	3.95e-009	3.78e-009	2.17e-009	8.1e-009	5.35e-009	4.95e-009	9.68e-009	8.65e-009	4.44e-009	9.12e-009	5.46e-009	5.84e-009			2.035e-009	6.03e-009	5.12e-009	4.955e-009	3.105e-009	3.845e-009	2.655e-009	1.68e-009	2.78e-009	4.615e-009	7.1e-009	8.41e-010	3.255e-009	3.315e-009	2.415e-009	1.03e-009	5.12e-009	3.92e-009
60	4.44e-009	4.06e-009	2.36e-009	8.92e-009	5.74e-009	5.51e-009	1.05e-008	9.44e-009	4.87e-009	9.76e-009	6.09e-009	6.43e-009			2.255e-009	6.71e-009	5.59e-009	5.46e-009	3.51e-009	4.275e-009	2.895e-009	1.595e-009	3.105e-009	5.095e-009	7.77e-009	9.52e-010	3.53e-009	3.485e-009	2.88e-009	1.43e-009	5.72e-009	4.23e-009

## Sheet: 5D
Membrane potential (mV)	CTRL											CUPRIZONE
-70	3.77e-011	5.19e-011	1.23e-011	-1.56e-11	2.52e-011	1.25e-011	7.04e-011	7.28e-011	3.05e-011	4.42e-011		4.34e-011	1.46e-011	-2.04e-11	-4.81e-11	5.28e-011	-1.66e-11	-7.39e-11	-4.06e-11	-2.64e-11	5.9e-011	4.06e-011	8.78e-011	2.37e-011	5e-014
-60	-7.43e-11	-3.34e-11	6.66e-011	-3.21e-11	-8.95e-12	-1.48e-10	1.03e-011	6.57e-011	-4.76e-11	-2.97e-11		-5.22e-11	1.97e-011	7e-013	-3.36e-11	-2.35e-12	5.05e-011	-5.47e-11	1.25e-011	3.32e-011	1.06e-010	-9.1e-12	1.71e-010	6.57e-011	-2.11e-11
-50	-1.29e-10	-6.27e-11	1.76e-011	4.25e-011	1.65e-011	6.53e-011	-1.65e-11	1.29e-010	-7.69e-11	-2.01e-11		-1.04e-10	4.91e-011	4.99e-011	7.42e-011	8.2e-012	1.26e-010	-2.5e-12	-3.53e-11	9.65e-012	6.31e-011	5.42e-011	-5.13e-11	1.81e-011	-1.96e-11
-40	-9.3e-11	5.2e-011	-2.7e-11	1.04e-010	2.71e-010	1.18e-010	-1.98e-11	4.48e-010	-9.88e-11	9.3e-011		-1.08e-10	8.6e-011	1.72e-010	2.05e-011	5.48e-011	2.76e-010	-3.73e-11	2.05e-011	7.1e-011	6.1e-011	6.28e-011	3.5e-010	3.66e-011	-1.21e-11
-30	1.04e-010	8.85e-011	1.62e-010	1.16e-010	8.05e-010	4.25e-010	2.29e-010	1e-009	-1.17e-10	1.82e-010		1.09e-010	1.71e-010	3.72e-010	6.85e-011	1.53e-010	4.54e-010	-1.06e-10	9.1e-011	1.65e-010	2.9e-010	3.42e-011	2.88e-010	-1.25e-10	3.15e-012
-20	3.55e-010	2.06e-010	2.1e-010	4.17e-010	1.4e-009	7.79e-010	4.65e-010	1.67e-009	-1e-12	4.58e-010		4.63e-010	3.48e-010	6.82e-010	1.39e-010	2.37e-010	6.94e-010	-7.5e-11	1.9e-010	3.7e-010	5.94e-010	7.64e-011	3.15e-010	3.18e-010	2.9e-011
-10	5.59e-010	2.85e-010	4.6e-010	5.24e-010	2.11e-009	1.09e-009	7.39e-010	2.36e-009	3.04e-010	5.95e-010		9.6e-010	5e-010	9.63e-010	1.58e-010	4e-010	7.69e-010	-2e-11	2.72e-010	6.48e-010	9e-010	9.15e-011	3.1e-010	5.24e-010	5.15e-011
0	8.71e-010	4.25e-010	6.8e-010	7e-010	2.8e-009	1.95e-009	9.6e-010	3.1e-009	5.95e-010	7.6e-010		1.49e-009	6.9e-010	1.33e-009	2.57e-010	5.79e-010	9.11e-010	3.3e-011	3.85e-010	9.03e-010	1.29e-009	1.98e-010	4e-010	7.58e-010	8.3e-011
10	1.04e-009	6.2e-010	9.65e-010	9.3e-010	3.49e-009	2.58e-009	1.38e-009	4.03e-009	9.45e-010	1.02e-009		2.02e-009	9.1e-010	1.68e-009	4.5e-010	7.35e-010	1.05e-009	1.05e-010	4.61e-010	1.12e-009	1.95e-009	1.64e-010	5.1e-010	9.92e-010	1.22e-010
20	1.3e-009	6.9e-010	1.19e-009	1.23e-009	4.07e-009	3.24e-009	1.76e-009	4.99e-009	1.28e-009	1.19e-009		2.55e-009	1.15e-009	2.06e-009	7.05e-010	8.95e-010	1.21e-009	1.98e-010	5.65e-010	1.3e-009	2.27e-009	1.68e-010	6.15e-010	1.24e-009	1.9e-010
30	1.48e-009	9.05e-010	1.51e-009	1.51e-009	4.63e-009	3.94e-009	2.05e-009	5.8e-009	1.63e-009	1.33e-009		3.04e-009	1.4e-009	2.49e-009	8.85e-010	1.07e-009	1.25e-009	3.74e-010	7.2e-010	1.5e-009	2.81e-009	1.89e-010	8.9e-010	1.43e-009	2.55e-010
40	1.72e-009	1.05e-009	1.75e-009	1.82e-009	5.13e-009	4.6e-009	2.3e-009	6.56e-009	1.95e-009	1.58e-009		3.49e-009	1.68e-009	2.79e-009	1.07e-009	1.21e-009	1.37e-009	6.66e-010	8e-010	1.71e-009	3.28e-009	1.99e-010	1.09e-009	1.49e-009	3.8e-010
50	1.7e-009	1.16e-009	1.98e-009	2.19e-009	5.5e-009	4.99e-009	2.42e-009	7.1e-009	2.24e-009	2.03e-009		3.98e-009	1.91e-009	3.11e-009	1.24e-009	1.37e-009	1.5e-009	8.81e-010	9.1e-010	1.91e-009	3.62e-009	2.15e-010	1.37e-009	1.59e-009	5.2e-010
60	1.94e-009	1.19e-009	2.25e-009	2.36e-009	5.81e-009	5.55e-009	2.74e-009	7.62e-009	2.51e-009	2.18e-009		4.37e-009	2.09e-009	3.37e-009	1.46e-009	1.51e-009	1.67e-009	9.21e-010	9.85e-010	2.06e-009	4.06e-009	2.38e-010	1.53e-009	1.54e-009	7e-010

## Sheet: 5F
CTL	Cuprizone
223.345	218.068
213.914	200.598
208.273	222.021
213.638	184.031

## Sheet: 5G
CTL	Cuprizone
214.522	235.481
232.888	205.668
217.885	238.241
229.532	231.144
239.599	236.515
245.947	214.694
213.074	249.806
244.091	245.207
233.374	242.135
225.85	208.498
225.226	206.107
248.996	199.949
249.685	191.109
252.33	193.379
233.8	171.499
248.162	202.796
235.183	228.482
247.006	224.519
242.658	220.768
206.46	180.463
216.378	177.443
233.546	187.281
194.834	179.251
210.091	181.532
234.025	218.394
198.74	176.814
203.092	218.315
230.821	179.67
200.584	202.719
208.452	230.799
171.268	199.544
181.499	229.387
206.772	191.509
199.011	185.837
245.968	242.087
246.657	201.107
196.067	206.914
201.849	205.559
248.347	215.288
227.203	242.157
239.478	198.272
218.134	183.658
231.603	200.492
204.34	207.535
201.445	222.295
198.904	186.22
231.425	182.381
248.364	179.688
199.981	235.464
245.797	228.301
223.465	208.042
229.553	215.223
219.384	190.315
226.548	186.69
199.444	224.879
180.874	190.812
233.707	182.786
189.899	177.192
185.113	222.673
234.008	179.618
186.827	216.304
188.598	203.757
170.376	213.248
161.684	210.724
182.836	175.379
229.07	187.089
239.014	175.667
209.812	176.848
240.643	172.782
193.559	223.926
230.613	223.449
196.071	246.421
197.092	213.287
227.99	204.535
228.073	228.544
208.46	216.921
223.381	210.701
158.211	213.361
222.777	227.895
170.955	206.981
171.623	163.627
210.569	245.428
165.579	234.745
197.628	245.393
208.331	222.611
201.062	228.755
197.014	223.514
228.182	240.204
213.879	203.935
233.756	224.535
242.16	209.772
225.113	236.306
220.751	201.482
251.23	196.175
217.697	195.323
235.045	218.648
234.008	196.627
240.387	204.902
240.28	236.228
250.651	193.446
254.038	196.879
243.555	236.845
252.991	201.05
252.975	218.249
176.76	221.28
206.29	236.686
228.776	253.419
172.763	251.58
174.202	251.248
205.046	250.698
203.408	251.4
166.957	253.01
188.077	194.533
162.654	235.698
175.83	213.091
212.692	216.679
179.978	206.254
238.525	214.336
202.012	224.791
170.667	222.447
169.38	218.635
227.362	212.101
185.206	230.56
229.032	221.038
210.468	223.373
247.849	241.792
201.838	234.776
239.12	213.834
202.122	208.137
197.635	219.047
244.193	213.982
204.892	246.47
227.615	241.084
246.634	147.357
246.48	142.865
218.97	215.419
223.185	217.389
207.951	215.304
243.884	204.738
242.039	205.847
205.763	218.329
211.472	227.281
234.298	243.278
202.853	124.914
204.306	125.933
	204.508
	218.901
	247.309
	192.373
	204.86
	232.388
	198.004
	218.329
	227.281
	243.278
	218.329
	227.281
	243.278
	195.851
	215.077
	218.329
	227.281
	243.278
	218.329
	227.281
	243.278
	201.806
	218.329
	227.281
	243.278

## Sheet: 5H
CTL	Cuprizone
115.683	96.9829
111.322	100.78
116.514	105.466
110.285	74.2209

## Sheet: 5I
CTL	Cuprizone
130.253	107.874
136.768	97.579
142.318	98.278
133.556	110.967
145.781	94.057
124.49	86.629
112.423	106.813
125.678	108.92
119.556	105.927
103.209	97.741
108.154	104.614
118.215	84.6
106.902	95.197
116.418	92.121
122.31	87.814
93.071	95.445
112.951	81.622
125.34	89.495
134.206	105.173
138.435	87.587
119.162	83.817
120.856	97.313
112.834	97.117
113.091	90.545
127.441	95.862
110.084	87.085
121.731	91.318
107.98	98.719
102.511	101.893
105.28	106.7
95.213	102.865
90.936	106.06
121.525	107.553
116.275	94.705
122.278	101.426
121.245	93.356
112.756	106.08
110.275	110.016
117.974	104.137
114.228	109.995
124.152	102.04
118.065	103.667
116.12	109.468
98.321	108.257
106.77	110.737
99.061	109.93
101.816	109.396
111.776	110.17
100.834	119.272
113.91	117.795
90.78	103.409
120.221	104.302
91.604	94.036
101.354	94.414
95.173	106.557
90.068	97.401
115.17	104.212
100.015	96.42
102.912	103.734
116.552	108.821
101.093	101.37
117.25	94.742
106.222	101.233
93.448	88.667
90.306	90.211
133.885	90.418
100.884	93.485
103.089	92.79
110.658	100.107
94.127	94.153
126.846	109.443
101.182	124.435
120.666	107.678
133.757	99.717
121.092	116.705
115.563	105.707
129.529	103.173
74.529	63.834
95.5	62.581
89.092	53.494
88.134	61.764
82.907	100.715
89.536	95.824
100.437	107.018
81.85	91.84
109.256	102.884
84.757	105.402
118.951	116.775
130.872	101.253
121.165	107.947
125.537	109.074
122.617	107.427
141.084	101.904
134.186	111.485
116.513	106.306
118.977	95.104
129.02	100.345
141.416	100.419
118.525	103.497
122.653	107.216
137.903	109.621
125.554	112.48
139.887	95.546
135.465	104.089
99.879	101.838
95.785	105.913
92.442	110.582
90.539	125.139
96.645	116.53
102.189	141.436
91.282	124.153
90.421	128.514
92.045	89.404
88.307	89.035
84.463	93.776
99.129	106.336
91.199	95.18
105.372	85.962
93.056	118.4
95.588	122.448
95.961	108.142
102.24	117.933
89.702	105.034
93.226	107.398
106.764	112.033
107.554	112.919
181.477	114.889
103.091	119.446
105.232	113.541
100.271	115.571
98.767	129.297
102.851	119.975
101.993	114.828
105.758	86.277
105.154	75.767
107.052	79.848
102.972	82.408
102.802	87.014
108.97	85.362
99.593	85.467
98.451	60.683
109.364	63.495
111.39	67.677
150.354	63.279
97.747	65.503
	63.48
	62.001
	60.923
	67.29
	69.046
	72.299
	73.036
	77.046
	83.668
	74.842
	65.419
	65.59
	74.64
	73.161
	80.472
	87.137
	84.81
	68.595
	71.987
	79.079
	78.884
	74.396
	79.323
	80.55
	74.692
	75.247
