# Supplementary material for: Transient juvenile demyelination impairs maturation and function of parvalbumin-positive interneurons in the prefrontal cortex
Source: PLoS Biol. 2025 Sep 30;23(9):e3003421. doi: 10.1371/journal.pbio.3003421 (PMC12510662; doi:10.1371/journal.pbio.3003421)
Supplement: S6 Table — (XLSX) [file pbio.3003421.s012.xlsx]

## Sheet: 6A
	CTL														Cuprizone
Baseline	100	150	250	150	150	100	200	100	100	250	100	0	150		150	200	150	200	150	50	-200	50	0	200	250	150	200
AUT201	100	200	300	100	200	-200	200	100	-250	250	100	-250	200		50	100	100	200	150	50	-250	-250	-250	200	150	150	150

## Sheet: 6B
	CTL														Cuprizone
Baseline	0.25207	0.19955	0.26706	0.24722	0.26347	0.24653	0.28994	0.26626	0.26349	0.29983	0.29147	0.22576	0.20987		0.253	0.26502	0.23108	0.29903	0.27004	0.5532	0.3486	0.27631	0.26451	0.29749	0.27227	0.26385	0.27362
AUT201	0.24294	0.19912	0.22422	0.25869	0.24502	0.24717	0.24013	0.24973	0.35114	0.27193	0.27385	0.22849	0.21878		0.2622	0.25284	0.23912	0.29121	0.23835	0.3921	0.30999	0.24432	0.24847	0.26096	0.23829	0.26151	0.22928

## Sheet: 6D
Current	Baseline													AUT00201
0	0	0	0	0	0	0	0	0	0	0	0	12		6	0	0	0	0	0	0	0	0	0	0	0
50	0	0	0	0	0	0	0	0	0	0	0	126		0	0	0	0	0	14	0	4	242	0	0	0
100	44	0	0	0	0	4	0	38	62	0	38	172		74	0	0	4	0	22	0	74	198	0	0	158
150	84	2	0	2	12	82	0	82	112	0	110	214		106	0	0	30	0	40	0	102	254	0	0	190
200	116	60	0	68	76	118	36	104	138	0	140	238		134	6	0	98	42	70	50	128	274	0	0	226
250	144	142	46	108	108	140	84	124	160	28	166	174		158	74	0	116	96	104	112	150	254	22	22	244
300	166	166	92	128	132	156	114	142	180	66	182	144		176	136	2	136	124	134	132	170	234	64	64	184
350	186	182	124	148	148	168	138	164	196	90	198	152		188	160	24	148	140	144	154	184	242	90	90	160
400	198	200	152	162	162	176	156	182	210	108	206	152		200	178	30	162	152	160	166	198	108	106	106	158
450	208	214	170	176	170	186	172	200	222	124	214	162		208	194	144	172	162	174	178	210	78	122	122	178
500	216	224	184	184	180	196	184	218	232	138	222	170		214	206	162	182	168	178	184	222	74	134	134	180
550	220	232	196	194	186	202	194	230	236	154	226	168		220	216	174	188	174	188	190	230	88	144	144	210
600	224	234	208	200	192	208	202	212	198	166	224	172		222	224	184	194	180	198	200	230	114	156	156	170
650	224	186	218	206	200	216	212	196	180	178	226	180		226	230	186	200	184	202	206	228	86	166	166	110

## Sheet: 6E
Current	Baseline															AUT00201
0	0	0	0	0	0	42	52	0	10	0	0	0	0			0	0	0	0	0	0	22	0	0	8	0	0	0
50	0	0	0	0	0	54	84	94	88	0	0	0	0			0	0	0	0	0	16	110	4	0	12	2	0	0
100	0	0	0	0	0	60	148	148	120	0	0	0	0			66	12	86	0	0	40	132	118	12	0	0	0	0
150	64	0	58	0	22	70	158	166	148	0	0	42	0			100	110	174	0	80	52	138	154	6	0	18	60	54
200	98	4	130	40	86	80	254	182	168	2	0	88	26			126	152	208	24	126	62	148	174	10	0	124	122	124
250	130	96	170	80	110	84	256	206	186	2	12	120	92			156	180	226	78	154	68	156	184	28	4	146	146	154
300	158	140	202	106	134	80	218	194	200	70	118	142	126			182	200	216	96	178	74	160	190	128	8	166	160	174
350	182	174	230	128	152	70	218	196	208	124	140	162	156			208	212	182	112	194	78	148	194	192	132	182	170	204
400	204	196	192	144	174	60	220	202	212	140	162	178	180			224	224	174	130	208	80	100	194	192	140	194	178	204
450	220	216	170	160	198	40	226	86	216	154	178	190	202			236	232	154	140	220	82	158	192	220	150	202	186	218
500	238	228	154	168	212	40	220	36	218	166	192	200	218			190	234	146	154	226	84	122	140	230	160	208	194	224
550	198	202	150	180	220	30	236	12	222	176	204	208	232			180	230	148	162	226	84	80	78	236	166	212	198	240
600	184	188	152	186	232	20	248	10	224	184	212	214	234			180	214	148	170	236	84	46	42	234	172	212	202	232
650	182	176	156	192	232	10	256	6	226	192	220	224	196			184	196	148	176	228	82	26	24	224	174	218	204	238
