# Supplementary material for: Transient juvenile demyelination impairs maturation and function of parvalbumin-positive interneurons in the prefrontal cortex
Source: PLoS Biol. 2025 Sep 30;23(9):e3003421. doi: 10.1371/journal.pbio.3003421 (PMC12510662; doi:10.1371/journal.pbio.3003421)
Supplement: S7 Table — (XLSX) [file pbio.3003421.s013.xlsx]

## Sheet: 7C
PFC CTL	PFC Cuprizone
188	171
268.4	248
225.1	249
238.2	170
201	165
178	581
170	180
277	153
136	269
124	172
242	235
218	248
366	229
162	219
152	262
250	307
93.6	176
184	148
116	91.7
54.8	148
179	205
198	269
144	473
120	149
188	244
133	188
226	152
90.1	141
172
277
307
203
173
215
172
167
245
126
251
248

## Sheet: 7D
PFC CTL	PFC Cuprizone
4.5	2.08
6.44	3.23
4.35	4.86
3.05	2.62
3.87	3.43
2.39	3.95
1.86	3.38
3.12	3.3
3.85	3.82
3.2	4.99
1.93	3.25
6.83	2.48
5.32	3.67
1.95	3.89
1.76	1
2.97	7.62
2.6	2.63
2.59	2.29
2.65	6.35
4.89	2.6
5.93	4.33
2.27	3.29
3.31	4.15
6.01	3.38
2.18	9
9.01	2.18
3.45	2.43
9.04	6.3
4.65	4.88
2.28
9.96
3.48
2.39
1.1
2.12
2.49
2.87
2.78
2.81

## Sheet: 7I
Shiverer WT	Shiverer
299	251
187	115
117	112
199	175
230	239
220	360
134	198
298	155
141	228
204	146
176	118
201	146
160.6	370
143	172
238.2	375
201	229
178	151
170	221
277	228
136	267
124	135
242	76
218	182
366	140
162	136
152	134
250	220
	172
	179

## Sheet: 7J
Shiverer WT	Shiverer
3.66	8.5
1.96	4.17
5.74	4.55
3.89	4.1
2.34	3.93
2.74	2.56
1.11	2.09
8.62	3.36
3.99	2.64
6.03	4.16
9.9	2.03
1.87	9.8
1.89	3.92
5.17	6.97
2.39	3.83
1.86	2.02
3.12	5.37
3.85	2.23
3.2	2.1
1.93	2.09
6.83	9.15
5.32	3.41
1.95	3.77
1.76	10.1
2.97	4.94
2.6	4.59
2.1	2.75
	4.02
	3.92

## Sheet: 7M
Cuprizone late	CNT Late
90.61	299
186	187
92.7	117
121	199
40.9	230
158	220
143	160.6
154	143
193	198
120	180
274	163
64.2	193
70.1	165
223	240
193	101
185	92.4
137	82.5
131	107
	257
	217
	208
	214
	271
	126
	251
	248

## Sheet: 7N
Cuprizone late	CNT Late
3.68	1.89
2.08	5.17
1.3	3.61
7.48	3.63
1.06	3.15
5.63	5.51
3.15	6.22
2.73	1.79
3.33	8.25
6.41	3.6
2.63	3.9
1.78	5.18
2.37	4.1
8.15	1.06
2.25	5.23
4.36	2.4
2.35	2.92
3.39	2.87
4.11	2.78
	2.81
	3.66
	1.96
	5.74
	3.89
	2.34
