# Supplementary material for: Transient juvenile demyelination impairs maturation and function of parvalbumin-positive interneurons in the prefrontal cortex
Source: PLoS Biol. 2025 Sep 30;23(9):e3003421. doi: 10.1371/journal.pbio.3003421 (PMC12510662; doi:10.1371/journal.pbio.3003421)
Supplement: S8 Table — (XLSX) [file pbio.3003421.s014.xlsx]

## Sheet: 8B
		CTRL														CUPRIZONE
IPSC2/1		1.044	1.5	1.396	1.042	1.235	1.392	1.326	0.983	1.037	1.183	1.125	1.1	0.98		1.053	0.834	1.052	0.869	0.996	1.114	1.092	0.754	1.074	1.179	0.973	0.953	1.047	1.01

## Sheet: 8C
		CTL																			Shiverer
IPSC2/1		1.015	0.993	1.045	1.151	1.392	1.5	1.396	1.042	1.235	1.392	1.326	0.983	1.037	1.183	1.125	1.19	1.02				0.88	1.029	1.005	1.005	1.095	1.214	0.975	1.025	0.975	1.019	1.19	0.903	1.159	0.899	0.963

## Sheet: 8D
		CTL											Cuprizone late
IPSC2/1		1.044	1.5	1.396	1.042	1.235	1.392	1.326	0.983	1.037	1.183		1.639	1.168	1.015	1.272	0.795	0.98	1.49	1.289	0.967	1.109	1.155	1.068
