# Supplementary material for: Transient juvenile demyelination impairs maturation and function of parvalbumin-positive interneurons in the prefrontal cortex
Source: PLoS Biol. 2025 Sep 30;23(9):e3003421. doi: 10.1371/journal.pbio.3003421 (PMC12510662; doi:10.1371/journal.pbio.3003421)
Supplement: S9 Table — (XLSX) [file pbio.3003421.s015.xlsx]

## Sheet: 9B
Control	RM
32.722	37.094
33.819	36.684
27.108	21.352
27.712	22.378
24.131	19.984
26.801	19.42

## Sheet: 9E
Control	RM
-69.433	-62.362
-73.11	-50.197
-59.402	-62.265
-67.739	-68.755
-67.825	-66.217
-67.76	-73.57
-65.914	-72.354
-55.751	-73.065
-51.399	-59.716
-78.172	-65.562
-69.493	-65.392
-62.332	-74.37
-46.979	-65.059
-58.388	-61.366
-61.784	-61.298
-63.986	-64.074
-61.778	-66.568
-65.518	-69.156
-55.286	-64.564
	-65.493
	-48.157
	-66.32
	-47.942
	-60.565
	-65.464

## Sheet: 9F
Control	RM
104.658	125.233
95.674	122.813
145.737	95.4393
72.4033	92.5323
139.67	143.433
154.437	74.6727
120.183	81.7867
119.033	110.4
150.183	84.9343
143.943	94.6873
134.737	122.047
159.263	95.4067
111.437	88.2337
136.97	136.017
95.8	143.12
130.7	162.627
107.507	104.067
92.587	107.16
102.039	131.133
	107.78
	125.513
	84.6377
	197.433
	118.31
	147.613

## Sheet: 9G
Control	RM
-0.58466	-0.46049
-0.19209	-1.21907
-1.94747	-0.3979
-0.44238	-1.1395
-2.841	-1.4517
-1.61137	-0.29385
-1.0758	-4.36103
-1.96563	-0.47223
-1.5748	-4.87167
-1.4842	-0.49345
-0.63048	-0.72961
-0.9757	-0.84963
-0.94429	-0.3935
-0.50449	-1.87887
-0.70537	-0.67865
-1.05754	-1.4523
-0.70408	-0.66807
-0.91965	-1.49256
-1.28282	-0.72322
	0.05503
	-1.13496
	-0.5794
	-1.1986
	-1.1769
	-4.49097

## Sheet: 9H
Control	RM
200	200
200	250
100	200
250	350
150	200
100	400
150	250
100	250
50	150
150	200
150	150
100	300
100	200
150	100
150	100
150	100
150	200
200	200
150	150
100	150
	250
	50
	250
	200
	50

## Sheet: 9I
Control	RM
-35.004	-42.939
-37.462	-14.467
-46.277	-37.634
-36.938	-40.726
-34.009	-42.628
-37.693	-26.833
-49.978	-38.509
-38.773	-33.332
-40.675	-35.99
-42.218	-24.308
-42.438	-31.555
-33.931	-35.808
-34.195	-39.711
-35.796	-43.949
-39.694	-38.044
-36.626	-37.829
-33.785	-42.849
-35.998	-41.24
-34.918	-35.066
-25.355	-35.702
	-36.488
	-37.23
	-43.249
	-44.07
	-38.062

## Sheet: 9J
Control	RM
82.886	83.142
91.275	54.139
100.74	79.679
87.192	84.487
86.572	95.067
76.336	63.447
105.94	72.854
81.942	72.757
82.595	65.336
82.39	86.688
93.909	100.41
76.756	89.484
93.626	94.762
92.105	85.611
85.422	91.993
80.388	61.348
77.859	82.179
82.35	87.272
88.512	88.114
	96.562
	85.586
	91.625
	90.215
	82.775
	88.698

## Sheet: 9K
Control	RM
0.26665	0.23019
0.28687	0.27931
0.26392	0.26076
0.2409	0.26781
0.27263	0.24828
0.29608	0.28133
0.22543	0.27393
0.31099	0.26767
0.2517	0.27803
0.25097	0.20966
0.31491	0.20796
0.27961	0.28036
0.24518	0.28666
0.25313	0.30715
0.28423	0.28749
0.34251	0.43538
0.29811	0.28229
0.27963	0.31682
0.28914	0.29015
	0.27924
	0.34164
	0.28231
	0.59376
	0.43507
	0.28135

## Sheet: 9L
Control	RM
0.26	0.27
0.3	0.33
0.28	0.33
0.25	0.41
0.28	0.27
0.28	0.3
0.23	0.28
0.29	0.3
0.26	0.456
0.24	0.27
0.34	0.64
0.25	0.46
0.24	0.25
0.24	0.25
0.28	0.3971
0.32	0.32
0.28	0.36
0.27	0.44
0.31	0.26
	0.32
	0.26
	0.26
	0.25
	0.24
	0.35

## Sheet: 9M
Control	RM
25.956	21.018
20.626	31.605
23.673	23.264
21.775	21.109
25.984	25.543
26.888	26.106
21.627	23.253
22.094	28.874
25.779	26.9
25.329	18.56
17.898	21.537
25.906	18.672
18.056	19.106
21.981	18.955
18.832	18.503
23.086	24.833
23.992	26.976
24.245	24.317
17.458	23.949
	14.621
	19.323
	20.932
	10.918
	29.567
	21.736

[truncated: 6 more sheets: 9N, 9P, 9Q, 9V, 9W, 9X]
