# Supplementary material for: Transient juvenile demyelination impairs maturation and function of parvalbumin-positive interneurons in the prefrontal cortex
Source: PLoS Biol. 2025 Sep 30;23(9):e3003421. doi: 10.1371/journal.pbio.3003421 (PMC12510662; doi:10.1371/journal.pbio.3003421)
Supplement: S10 Table — (XLSX) [file pbio.3003421.s016.xlsx]

## Sheet: S1A
Control	Juvenile demyelination	Adult demyelination	Adult CTL
-70.971	-44.707	-87.215	-61.79
-76.215	-59.277	-64.825	-59.377
-73.731	-47.771	-74.331	-66.767
-70.909	-48.521	-68.948	-63.124
-70.667	-60.641	-65.539	-65.665
-64.114	-65.613	-68.463	-69.433
-70.881	-70.163	-69.04	-73.11
-53.022	-52.433	-94.542	-59.402
-65.205	-72.497	-48.405	-67.739
-50.015	-66.732	-71.749	-67.825
-54.477	-60.115	-71.759	-67.76
-59.33	-69.558	-62.573	-65.914
-51.241	-42.759	-89.755	-55.751
-61.523	-49.586	-75.418	-51.399
-57.113	-52.963	-68.126	-78.172
-52.537	-60.31	-70.954	-69.493
-35.597	-54.609	-60.367	-62.332
-65.217	-50.535	-66.266	-46.979
-69.252	-48.533	-64.598	-58.388
-66.04	-65.02		-61.784
-60.0184	-69.407		-63.986
-56.732	-39.565		-61.778
-62.662	-50.447		-65.518
-50.789	-68.573		-55.286
-59.885	-61.548
-61.516	-60.959
-66.177	-52.965
-60.432	-60.31
-67.746	-61.212
-59.502	-58.863
-59.405
-59.719
-66.811
-57.11
-68.446
-65.992

## Sheet: S1B
Control	Juvenile demyelination	Adult demyelination	Adult CTL
124.347	296.327	84.537	108.22
120.833	247.063	94.638	108.683
138.043	159.257	107.27	137.513
170.15	304.17	121.767	104.853
71.6983	261.093	107.467	103.98
86.7063	92.0037	128.233	104.658
95.3467	203.983	101.814	95.674
107.323	199.943	85.5487	145.737
101.648	90.2383	361.013	72.4033
100.733	107.825	120.253	139.67
124	102.408	109.597	154.437
129.693	175.426	132.043	120.183
183.515	82.4955	144.793	119.033
91.173	164.243	127.773	150.183
146.01	208.46	112.39	143.943
128.727	127.367	129.457	134.737
76	116.97	147.037	159.263
87.232	105.423	99.259	111.437
120.897	97.944	132.187	136.97
85.643	98.1233		95.8
91.9133	126.363		130.7
162.553	223.503		107.507
137.787	486.27		92.587
129.28	67.8923		102.039
137.047	153.52
123.75	110.867
136.353	151.413
138.157	141.303
116.107	147.57
66.934	143.86
111.747
139.643
112.203
90.9053
102.143
126.017

## Sheet: S1C
Control	Juvenile demyelination	Adult demyelination	Adult CTL
-0.865177	-1.29113	-0.75848	-0.65807
-0.565547	-0.932177	-0.22811	-0.57741
-0.729287	-0.266707	-1.4546	-0.51433
-1.40837	-1.15071	-0.87345	-0.91989
-0.47135	-8.58493	-0.64629	-0.8626
-0.639727	-0.728263	-1.07903	-0.58466
-0.339948	-2.9492	-0.6422	-0.19209
-0.17899	-6.9654	-0.6752	-1.94747
-0.750793	-0.535011	-3.17083	-0.44238
-0.713523	-1.87413	-0.82906	-2.841
-1.25586	-0.3372	-0.9331	-1.61137
-1.02574	-0.858107	-1.9237	-1.0758
-1.18252	-0.582955	-1.14297	-1.96563
-0.42168	-0.904977	-0.34266	-1.5748
-1.02781	-1.03114	-0.48237	-1.4842
-0.954877	-1.31438	-0.10892	-0.63048
-1.05156	-0.724763	-3.5881	-0.9757
-0.95023	-2.0523	-1.35023	-0.94429
-0.403405	-1.06755	-1.49637	-0.50449
-0.921007	-1.26062		-0.70537
-2.28323	-1.6935		-1.05754
-1.16021	-3.48907		-0.70408
-0.8121	-4.9892		-0.91965
-0.187258	-1.57883		-1.28282
-1.37033	-2.59493
-0.877623	-0.97406
-0.57362	-1.97497
-1.9907	-1.10431
-0.85455	-1.2473
-1.61268	-1.21077
-1.10365
-1.38156
-1.5138
-0.273
-1.4081
-1.32087

## Sheet: S1D
Control	Juvenile demyelination	Adult demyelination	Adult CTL
150	50	350	150
150	50	200	100
200	50	250	150
50	100	250	150
200	150	100	200
200	50	150	200
200	50	200	200
50	100	250	100
200	200	50	250
100	200	200	150
150	300	200	100
50	100	150	150
50	100	150	100
200	50	150	50
100	250	150	150
50	200	150	150
100	100	100	100
50	150	250	100
150	150	150	150
250	150		150
150	200		150
100	50		150
100	50		200
100	450		150
100	100		100
150	150
100	100
150	150
250	100
200	200
200
150
150
150
200
300

## Sheet: S1E
Control	Juvenile demyelination	Adult demyelination	Adult CTL
-38.743	-40.765	-48.725	-36.935
-45.245	-53.586	-33.461	-35.801
-37.95	-42.365	-39.756	-47.389
-39.47	-41.206	-38.036	-34.077
-34.229	-39.426	-41.086	-45.553
-39.756	-44.319	-37.845	-35.004
-37.543	-43.117	-38.526	-37.462
-44.713	-42.055	-43.952	-46.277
-34.447	-44.422	-43.886	-36.938
-44.179	-33.154	-40.078	-34.009
-38.849	-39.792	-35.92	-37.693
-38.892	-41.734	-38.861	-49.978
-41.067	-34.044	-55.402	-38.773
-42.741	-46.94	-48.6	-40.675
-40.233	-47.031	-35.587	-42.218
-48.679	-35.795	-34.737	-42.438
-51.261	-45.459	-43.555	-33.931
-43.267	-36.869	-44.087	-34.195
-39.179	-47.273	-53.859	-35.796
-42.668	-34.171		-39.694
-38.38	-41.638		-36.626
-46.246	-36.344		-33.785
-40.292	-40.245		-35.998
-43.547	-30.621		-34.918
-41.394	-46.947
-36.753	-44.565
-36.675	-41.411
-37.46	-40.776
-34.099	-43.284
-44.521	-42.001
-37.238
-46.443
-45.647
-40.316
-46.286
-40.482

## Sheet: S1F
Control	Juvenile demyelination	Adult demyelination	Adult CTL
0.25805	0.5015	0.28963	0.28804
0.2154	0.33819	0.30549	0.28039
0.24565	0.28844	0.29089	0.30465
0.50216	0.30319	0.28011	0.28244
0.49579	0.31385	0.27464	0.34232
0.19064	0.28644	0.29604	0.26665
0.22414	0.48762	0.35703	0.28687
0.28458	0.24635	0.25274	0.26392
0.31812	0.40442	0.47156	0.2409
0.3103	0.26794	0.30671	0.27263
0.30415	0.21732	0.33107	0.29608
0.26721	0.33619	0.29359	0.22543
0.26428	0.4539	0.25978	0.31099
0.2179	0.38138	0.24309	0.2517
0.24738	0.33561	0.26979	0.25097
0.24116	0.35433	0.36386	0.31491
0.25207	0.3871	0.29334	0.27961
0.19643	0.37969	0.27755	0.24518
0.27563	0.27665	0.2855	0.25313
0.28351	0.27349		0.28423
0.23032	0.29961		0.34251
0.26238	0.42982		0.29811
0.30308	0.43266		0.27963
0.26505	0.2054		0.28914
0.24635	0.25416
0.33112	0.2319
0.30139	0.33925
0.25768	0.43212
0.37005	0.30911
0.20086	0.23527
0.26146
0.21369
0.26277
0.31718
0.33127
0.34641

## Sheet: S1H
Control	Juvenile demyelination	Adult demyelination	Adult CTL
196	66	176	208
204	248	222	232
222	222	222	186
100	212	220	202
230	222	210	230
200	20	228	232
200	234	184	214
188	58	232	238
218	42	42	226
192	228	226	208
230	184	206	226
200	26	206	228
222	58	226	204
228	194	224	224
234	140	226	176
164	160	182	232
222	198	198	208
234	108	206	200
230	188	160	232
230	172		232
232	174		186
206	30		186
224	128		234
232	112		234
174	234		170
230	228
226	220
234	216
230	232
174
214
182
198
214

## Sheet: S2A
	Baseline														AUT201
Control	-66.373	-65.071	-69.882	-63.617	-70.58	-60.13	-70.685	-64.331	-58.791	-80.254	-66.086	-58.654	-67.606		-66.211	-67.407	-70.716	-64.572	-70.828	-49.659	-70.425	-62.233	-55.748	-77.069	-69.531	-58.754	-69.418
Cuprizone	-60.195	-62.767	-64.759	-60.918	-68.143	-58.307	-47.408	-54.545	-55.286	-67.234	-67.668	-66.366	-69.302		-55.69	-60.048	-70.066	-60.918	-67.836	-61.926	-45.249	-55.129	-55.139	-70.411	-63.235	-62.525	-69.028

## Sheet: S2B
	Baseline															AUT201
Control	131.68	81.137	120.833	133.79	140.503	137.02	107.623	138.08	118.1	98.411	137.72	161.777	154.22			136.777	74.0083	112.267	133.543	139.57	145.633	121.217	151.9	69.0713	95.547	131.28	163.033	149.863
Cuprizone	117.443	101.451	117.423	121.81	111.54	336.063	89.668	191.713	141.937	93.2367	108.82	135.107	108.96			147.217	103.79	80.708	121.81	119.243	307.543	89.7917	207.403	125.98	98.785	132.9	146.277	135.563

## Sheet: S2C
	Baseline														AUT201
Control	-42.838	-50.058	-33.412	-46.197	-40.048	-40.832	-35.174	-43.022	-46.855	-39.859	-46.095	-57.739	-52.027		-50.582	-53.491	-38.944	-43.522	-47.848	-46.857	-48.185	-49.987	-52.137	-40.927	-50.128	-55.082	-52.962
Cuprizone	-40.486	-40.535	-43.793	-43.292	-41.559	-44.011	-42.617	-42.284	-48.606	-48.32	-41.342	-37.24	-37.188		-44.49	-47.925	-42.856	-42.768	-50.973	-44.288	-50.181	-47.247	-54.58	-52.5	-47.444	-49.675	-51.865

[truncated: 13 more sheets: S2D, S2E, S4A, S4B, S4C, S4D, S4E, S5A, S5B, S5C, S5D, S5F, Supp. Methods]
